# Supplementary material for: Gut microbiota link dietary fiber intake and short-chain fatty acid metabolism with eating behavior
Source: Transl Psychiatry. 2021 Oct 1;11:500. doi: 10.1038/s41398-021-01620-3 (PMC8486801; doi:10.1038/s41398-021-01620-3)
Supplement: Supplementary file 2 — Dataset Sample 1 [file 41398_2021_1620_MOESM2_ESM.csv]

subject	g__Alistipes	g__Bacteroides	g__Blautia	g__Butyricicoccus	g__Clostridium_IV	g__Clostridium_XlVa	g__Clostridium_XlVb	g__Clostridium_XVIII	g__Collinsella	g__Coprococcus	g__Dorea	g__Faecalibacterium	g__Fusicatenibacter	g__Gemmiger	g__Oscillibacter	g__Parabacteroides	g__Roseburia	g__Ruminococcus	g__Ruminococcus2	g__Streptococcus	TFEQ_hunger_sum	TFEQ_cognitive_restraint_sum	TFEQ_disinhibition_sum	time_of_day	hunger_10min_postprandial	hunger_40min_postprandial	hunger_65min_postprandial	hunger_95min_postprandial	Eating Concern	Restraint	Shape Concern	Weight Concern	attentional	motor	non-planning	timepoint	Alter	Geschlecht	FM	FM_stand	Fasted.since..h.	BMI..kg.m.2.	BP_sys_mean	Fibre_g	Fibre_per_1000kcal	Propionate	Acetate_log	Butyrate_log	Acetate_serum
S03	6.03271028	9.182242991	4.387850467	0	1.873831776	4.677570093	0.158878505	0.051401869	2.654205607	0	0.411214953	4.14953271	0.630841121	5.61682243	0.742990654	4.065420561	11.58411215	4.612149533	0.705607477	2.158878505	1	6	7	09:15:00 AM	1	4	5	5	0	0.4	0.625	0	10	11	7	BL1	22	M	26.3716789366474	0.682553823648561	18	26.2	136.333333333333	8.62432678571428	7.72749521737909	1383.91	3.61770401316611	3.52960913463779	19.16
S04	2.945225686	7.517946701	12.72003147	0.742452552	0.909627299	1.130887993	0.403186154	4.970990265	0.172091651	2.999311633	2.040515292	7.670370735	0.240928312	4.548136493	0.835873734	0	6.450978464	4.602222441	3.697512046	1.588160094	1	0	2	09:15:00 AM	2	2	2	2	0	0	0	0	8	10	10	BL1	29	M	23.147663343501	0.061296345578312	12	27.8	126.666666666667	27.7958428571429	10.1917172736316	1267.43	3.4244912492647	3.34823279924077	4.21
S05	5.05958496	10.42736799	3.528867886	0.482843641	3.549414424	5.074994863	0.826998151	0.549619889	1.304705157	3.749743168	0.780768441	2.979247997	0.097596055	0.154099034	2.445038011	4.350729402	5.809533594	5.008218615	4.057941237	0.113005958	8	8	7	09:15:00 AM	3	6	5	4	0.2	0.8	1	0.8	8	9	10	BL1	29	W	36.7986418765907	0.49812462212371	12	26.5	126.333333333333	23.6580260204082	19.983630221899	795.506666666667	3.59350943487638	3.27559464791383	6.18
S07	1.347171987	19.59427583	2.736279289	2.427006343	0.618545893	14.31042617	1.68789642	2.579021859	2.888294805	2.788698433	3.061277979	5.540703465	2.657650574	0.314514861	0.51894952	0	11.03947162	0	2.301200398	0	2	4	5	07:15:00 AM	2	5	6	7	0	1.6	0.25	0.2	6	14	14	BL1	23	M	23.9071085297767	0.207639000421919	NA	26.8	141	12.8924821428571	11.0072996680273	861.636666666667	3.32254661560687	3.38656495189609	16.1
S08	1.39551843	7.315698754	2.370060992	0.37456908	2.230840626	5.933439406	0.570140546	1.037523203	0.036462477	2.946831079	0.560196234	5.552240785	1.730310263	2.396579157	2.976664015	1.862901087	2.167859984	5.121320605	2.058472554	0.888358526	1	3	7	07:15:00 AM	3	5	5	6	0	0	0.25	0.2	14	14	14	BL1	33	W	27.2739712067327	-1.78166677378228	10	25.1	114.666666666667	17.0946948979592	17.1723538015349	1338.81666666667	3.38271447699676	3.27349974896697	13.08
S09	0.106351768	6.751503594	1.558603491	0.315388001	0.48775121	1.738301306	0	0.539093443	0.869150653	6.68182485	1.980343259	0.443743582	1.892328004	0.748129676	4.837171776	0.634443304	5.167228986	2.721138331	1.653953352	0.528091536	10	7	6	07:15:00 AM	4	6	6	7	0.4	0.4	1.375	1.4	9	12	8	BL1	22	M	7.58737821084626	-2.93712075889135	6	29.7	135.333333333333	28.5765125	11.3108652717253	1710.8	3.31859335178948	3.40349571766251	11.85
S13	3.987215342	11.84578506	9.404714343	0	3.072313224	3.272073512	2.788653616	1.43028366	2.357171394	3.851378346	1.534159009	3.927287255	1.865761087	1.59009189	3.571713943	1.725928885	7.427087495	4.246903716	1.110667199	1.829804235	0	12	7	09:15:00 AM	2	3	3	4	0	3.6	1.25	1.4	7	9	7	BL1	32	W	31.145314380302	-0.85503580000665	15	27.9	108.666666666667	15.9755375064286	9.87165292775077	812.413333333333	3.33800868715581	3.3119917751298	8
S14	1.452404318	16.58979392	7.551521099	0.642787046	0.799803729	8.169774289	1.256133464	0.43670265	0.058881256	1.732090285	0.618253189	9.067713445	1.476938175	2.011776251	1.069676153	3.842001963	0	1.997055937	2.77232581	0.338567223	3	2	5	11:15:00 AM	6	7	6	6	0	0.4	0.375	0	11	13	14	BL1	32	M	21.8176254862921	-0.194997689309142	13	25.5	138.666666666667	19.4498644341582	9.79556952954603	1383.90666666667	3.87495315886708	3.33385350078794	5.42
S15	0.123471542	2.592902378	0.513800932	0.274823754	0.67311905	2.106982117	0.103556777	0	4.182100609	2.481379695	3.074839686	6.579838292	0.908113275	0.454056638	3.982952961	0.573545226	0.840403075	1.871987892	1.473692596	0	3	3	6	07:15:00 AM	4	4	4	4	0.6	0.2	2.5	2.2	11	15	13	BL1	23	M	28.9854721843262	1.18622341032858	11	28.7	127	12.8449900839286	7.57863064199339	2187.98333333333	3.30075992530549	3.23928696325543	3.69
S16	2.799826245	10.70568258	0.955652964	0.762152983	1.603285551	7.459621688	0.24483671	0.248785689	1.393989654	0	1.982387553	10.27129487	0	2.179836512	0.604193816	0.462030565	7.637325751	2.934091537	0.951703985	0.311969356	5	1	4	09:15:00 AM	6	7	7	8	0	0	0.375	0.2	9	13	8	BL1	36	M	25.309101396898	0.477798535242974	13	29.5	144	14.2097660778571	11.2664919482164	1470.33	3.43372824203819	3.30716002503602	6.77
S17	7.394228895	17.25969975	1.452524859	0	3.358354455	1.662117372	0.253460714	0.389939559	3.987131995	5.488399298	1.160070189	7.165139403	3.996880484	2.388379801	1.213686879	3.865275882	7.813413921	2.042308442	0.979723143	0.297328914	4	6	6	09:15:00 AM	6	7	8	NA	0.2	0.2	0.625	0.6	11	13	12	BL1	23	M	19.2839315402744	-0.683232397122275	13	28.6	127.333333333333	13.5320715110714	8.03832387343076	2462.27	3.8826059249692	3.82370805053062	10.71
S18	2.223156125	12.33452406	3.925194369	1.306997268	0.479092246	7.602437487	0.168102543	0.911956293	2.31140996	0.575751208	0	1.416263921	0	1.941584366	0.168102543	2.382853541	5.307837781	9.300273167	2.067661273	1.81550746	5	3	4	09:15:00 AM	5	7	6	5	0	1	0.875	0.8	8	16	15	BL1	28	W	31.6283074962926	-0.739428280514996	11	25.9	113.666666666667	24.3646449622449	14.36447049131	1365.12333333333	3.7417620194342	3.53424192979422	7.6
S19	1.161300053	9.618429983	9.471382249	0.987859136	0.840811402	4.102254732	2.06243873	0	2.967347862	1.572279617	0.475077294	9.512857251	1.892768268	2.673252394	2.963577407	4.558479753	3.940125179	0.972777317	1.949325089	0.931302315	6	12	8	11:15:00 AM	4	5	6	6	3.4	0	5	4.8	9	9	8	BL1	21	W	33.7941677509418	-0.221015650363909	17	26.5	139.666666666667	6.65673214285715	13.2903665779138	3112.29	3.70682072665258	3.40401393923694	3.89
S20	0.809352518	11.40131373	6.670315921	0.637316234	1.915858617	0.203315608	0	0.50046919	2.236471692	1.517047232	2.216922114	5.438692524	1.786831404	6.064279012	0.398811386	0.437910541	4.410384736	1.786831404	1.622614952	0.215045355	1	3	5	07:15:00 AM	3	6	6	6	0.2	0	0.5	0.2	7	7	8	BL1	31	M	24.971925679714	0.4128258545371	9.15	27.2	129.666666666667	12.9331038265306	9.54150474455941	1939.99333333333	3.56248518061218	3.4289405158896	7.06
S21	0.845330868	0.801303218	3.429753885	0.532734557	3.900849734	0	0	0	1.518953903	1.012635935	2.505173249	7.136881962	0	0	1.664245146	1.853564038	6.24312068	0.162902303	1.73909215	0.110069123	4	3	3	11:15:00 AM	3	6	6	8	0	0.2	0.5	0.2	8	11	12	BL1	28	M	24.3969416614641	0.302028275931093	14	26.6	131.666666666667	17.4419511489796	10.0725822973427	2315.73	3.5824035406821	3.51740705365215	6.18
S23	3.468319347	12.56447763	8.407113712	0.812225729	1.73993379	3.884055739	1.797674956	0.361844638	0	1.836169066	1.840018477	6.617137578	2.090230195	1.270305643	6.209100008	1.085533913	7.082916314	5.504657787	1.809223189	1.705289091	5	4	6	07:15:00 AM	5	5	5	5	0.8	0.8	3.375	3.6	6	8	11	BL1	24	W	34.7379455955388	0.00488366776873557	11	27.8	107	20.173925	10.9083387889199	1654.43666666667	3.27519690997188	3.50771917780239	16.99
S24	3.061524875	16.3127129	8.002859666	0.748559653	0.172421044	2.691450439	2.388662265	3.166659658	2.005971656	1.593843307	0.613987132	10.90457967	3.889986963	1.947096177	0.597165566	1.900836873	12.42272593	1.324698263	2.111106438	0.424744522	8	5	8	09:15:00 AM	3	5	6	6	0.2	0.6	0.75	0.4	10	10	12	BL1	30	M	19.1657896370105	-0.705997963465122	18	27	121.666666666667	20.6119778061224	11.2078501831914	2676.43666666667	3.48265304698192	3.46236654784947	6.2
S25	1.323999391	4.054177446	5.256429767	1.817075027	4.574646173	3.481966215	1.619236037	0.167402222	0.916146705	1.394003957	1.445746462	7.849642368	2.605387308	4.598995587	5.146857404	1.348348805	3.621975346	0.200882666	3.323695024	0.888753614	2	13	6	11:15:00 AM	6	6	7	7	0	1.4	1.5	0.8	5	10	9	BL1	34	M	23.6644297452346	0.160875575956393	11	27.7	120.333333333333	18.2993563839796	13.3638546989779	1774.67333333333	3.51717125642925	3.46754693998669	8.42
S26	1.110879967	18.43977533	8.699812773	0.911171209	1.343873518	4.718119409	0.357811525	2.924901186	0	0	5.446224256	6.494695236	5.437903058	0	0	1.135843561	3.28687331	0	2.567089661	0.898689411	5	9	6	09:15:00 AM	7	5	5	5	0.2	1.4	1.375	0.8	8	9	7	BL1	27	M	20.477360200101	-0.453262517002355	12	25	129.333333333333	21.8953841836735	12.0678513923081	3442.94	3.48698651090086	3.06392727671489	7.56
S27	1.587678663	14.61772974	3.527734885	0.158371936	4.287920181	0.732470206	1.757928495	0	1.718335511	1.417428832	1.385754444	11.43445381	1.722294809	3.448548917	2.925921527	1.009621095	1.302609178	2.308270974	5.693471117	2.2449222	2	12	4	07:15:00 AM	6	6	6	6	0.4	0.8	2.75	2.4	9	9	13	BL1	26	W	38.3170596396126	0.861567713388067	11	29.2	116.666666666667	9.46906276795919	6.50107891426202	2135.37666666667	3.5819712645265	3.5164079974249	6.77
S28	1.624645567	7.950800828	3.778067285	0.436815082	2.785654073	1.099701127	1.26446471	0.348685723	0.467468772	3.375737604	1.291286689	2.919763967	2.923595678	2.942754234	5.322246915	4.004138248	4.621043758	1.682121235	5.467851943	0.15326845	8	7	6	11:15:00 AM	6	6	6	5	0.2	1	2.25	1.2	9	10	12	BL1	32	M	20.0093564841717	-0.543445334015963	12	27.5	132.333333333333	10.3251341836735	5.42205482334847	1744.61333333333	3.40083202433271	3.2328013538044	4.91
S29	3.782668501	11.77441541	2.039202201	0.753094911	0.402338377	2.816368638	0.674002751	0.412654746	3.933975241	1.36519945	1.654057772	5.749656121	3.270288858	3.899587345	3.528198074	2.909215956	4.934662999	4.006189821	0.990371389	0.123796424	6	9	11	11:15:00 AM	5	4	5	6	0.6	0.6	2.625	2.2	12	10	12	BL1	34	M	29.6808794502452	1.32022616303702	13.25	29.8	121.333333333333	6.9782625	5.46665521434699	2075.26	3.52117470940506	3.50258687818915	4.63
S30	1.826286407	14.56701432	1.921495651	0.047604622	1.242047864	1.506037132	0.489029298	2.250400312	3.025057342	0	2.639892673	8.408707318	2.834638854	0	1.804647942	5.491842299	5.634656165	0	3.098628121	1.242047864	12	1	11	07:15:00 AM	2	3	2	5	0.6	0	1.625	0.6	13	17	15	BL1	23	M	30.6763118670822	1.51204280132753	11	29.2901234567901	126	9.28037589285714	4.36800653896906	452.083333333333	3.4551256637683	3.27454884624679	4.65
S31	0.296100583	14.80958455	5.502915452	1.694606414	1.161625364	3.808309038	0.359876093	0.824526239	2.655794461	0	5.088374636	2.628462099	2.582908163	5.015488338	1.157069971	5.71701895	4.040634111	1.567055394	2.719569971	1.635386297	10	13	8	09:15:00 AM	5	6	6	6	1	1.4	3.5	2.4	9	13	15	BL1	27	W	39.7588512970467	1.20666985174434	14	29.6	120	20.2781352678571	12.1720961214104	3510.56666666667	3.75591701320757	3.60805047400192	NA
S34	5.342872099	11.1394172	7.22387018	0.29663235	1.636712616	2.313732333	0.820101204	0.663060548	0.25126505	0.610713663	3.06403769	7.778747165	0	1.53899843	3.451404641	3.84924097	5.538300471	0.202407957	3.046588728	0.153550864	8	1	3	07:15:00 AM	6	6	5	6	0	0.2	0.625	0.6	10	10	9	BL1	33	W	39.0036211824141	1.02590064964298	11	31.2	138.333333333333	27.8551948979592	8.99331684269768	3506.81333333333	3.41441843295735	3.47553269554032	NA
S37	3.442529283	11.66555566	3.713932006	0.471383678	3.075897534	4.790019998	0.718979145	0.299971431	1.556994572	2.566422246	0.371393201	6.018474431	0.638034473	2.39977145	2.037901152	3.790115227	4.451956956	5.094752881	1.433196838	0.095229026	11	2	6	09:15:00 AM	5	6	6	7	0	0	0.5	0.4	6	8	14	BL1	33	M	21.7770927978896	-0.202808208535499	11	29.9	131	16.3034790816327	12.6488821378073	1083.32	3.56654237019237	3.22777618959062	13.67
S41	2.576572848	13.76759106	3.352649007	0.305256623	0.310430464	4.801324503	0.920943709	0.708816225	0.382864238	1.665976821	0.372516556	6.565604305	0	0	8.29884106	3.533733444	10.50289735	7.082988411	3.957988411	0	4	3	4	09:15:00 AM	2	5	4	6	0.2	0	0.125	0.4	9	7	16	BL1	32	M	19.7021402533199	-0.602644917667781	14.5	25.8	152.666666666667	11.8989340561224	5.82293964465506	1072.05	3.61329411767453	3.42451358213262	9.12
[truncated: 29 more columns]
